# Supplementary material for: Hedychium putaoense (Zingiberaceae), a new species from Putao, Kachin State, Northern Myanmar
Source: PhytoKeys. 2018 Jan 29;(94):51–7. doi: 10.3897/phytokeys.94.22065 (PMC5799740; doi:10.3897/phytokeys.94.22065)
Supplement: XML Treatment for Hedychium putaoense [file phytokeys.94.22065-treatment1.xml]

<!DOCTYPE tp:taxon-treatment
  PUBLIC "-//TaxonX//DTD Taxonomic Treatment Publishing DTD v0 20100105//EN" "tax-treatment-NSO.dtd">
<tp:taxon-treatment xmlns:tp="http://www.plazi.org/taxpub"><tp:treatment-meta><kwd-group><label>Taxon classification</label><kwd><named-content xmlns:xlink="http://www.w3.org/1999/xlink" content-type="kingdom">Plantae</named-content></kwd><kwd><named-content xmlns:xlink="http://www.w3.org/1999/xlink" content-type="order">Zingiberales</named-content></kwd><kwd><named-content xmlns:xlink="http://www.w3.org/1999/xlink" content-type="family">Zingiberaceae</named-content></kwd></kwd-group><mixed-citation publication-type="journal"><person-group><name><surname>Ding</surname><given-names>Hong-Bo</given-names></name><name><surname>Yang</surname><given-names>Bin</given-names></name><name><surname>Zhou</surname><given-names>Shi-Shun</given-names></name><name><surname>Li</surname><given-names>Ren</given-names></name><name><surname>Maw</surname><given-names>Mya Bhone</given-names></name><name><surname>Kyaw</surname><given-names>Win Maung</given-names></name><name><surname>Tan</surname><given-names>Yun-Hong</given-names></name></person-group><article-title>
          <italic><tp:taxon-name><tp:taxon-name-part taxon-name-part-type="genus" reg="Hedychium">Hedychium</tp:taxon-name-part> <tp:taxon-name-part taxon-name-part-type="species" reg="putaoense">putaoense</tp:taxon-name-part></tp:taxon-name></italic> (<tp:taxon-name><tp:taxon-name-part taxon-name-part-type="family">Zingiberaceae</tp:taxon-name-part></tp:taxon-name>), a new species from Putao, Kachin State, Northern Myanmar</article-title><source>PhytoKeys</source><day>29</day><month>1</month><year>2018</year><volume>2018</volume><issue>94</issue><fpage>51</fpage><lpage>57</lpage><pub-id pub-id-type="doi">10.3897/phytokeys.94.22065</pub-id></mixed-citation></tp:treatment-meta><tp:nomenclature><tp:taxon-name>
            <tp:taxon-name-part taxon-name-part-type="genus" reg="Hedychium">Hedychium</tp:taxon-name-part>
            <tp:taxon-name-part taxon-name-part-type="species" reg="putaoense">putaoense</tp:taxon-name-part>
            <object-id xmlns:xlink="http://www.w3.org/1999/xlink" content-type="ipni" xlink:type="simple">urn:lsid:ipni.org:names:77175483-1</object-id>
          </tp:taxon-name><tp:taxon-authority>Y.H.Tan &amp; H.B.Ding</tp:taxon-authority><tp:taxon-status xmlns:xlink="http://www.w3.org/1999/xlink" xlink:type="simple">sp. nov.</tp:taxon-status><xref ref-type="fig" rid="F1">Figure 1</xref></tp:nomenclature><tp:treatment-sec sec-type="diagnosis" id="SECID0ETOAC"><title>Diagnosis.</title><p>
            <italic><tp:taxon-name><tp:taxon-name-part taxon-name-part-type="genus" reg="Hedychium">Hedychium</tp:taxon-name-part> <tp:taxon-name-part taxon-name-part-type="species" reg="putaoense">putaoense</tp:taxon-name-part></tp:taxon-name></italic> Y.H. Tan &amp; H.B. Ding is morphologically similar to <italic><tp:taxon-name><tp:taxon-name-part taxon-name-part-type="genus" reg="Hedychium">H.</tp:taxon-name-part> <tp:taxon-name-part taxon-name-part-type="species" reg="densiflorum">densiflorum</tp:taxon-name-part></tp:taxon-name></italic> Wall. and <italic><tp:taxon-name><tp:taxon-name-part taxon-name-part-type="genus" reg="Hedychium">H.</tp:taxon-name-part> <tp:taxon-name-part taxon-name-part-type="species" reg="longipedunculatum">longipedunculatum</tp:taxon-name-part></tp:taxon-name></italic> A.R.K. Sastry &amp; D.M. Verma, but <!--PageBreak-->it can be easily distinguished by its very small bract (4–6 × 2.5–3 mm vs. 18–19 × 5–5.5 mm and ca. 11 × 7 mm, respectively) and bracteole (2–2.5 × 3–3.5 mm vs. ca. 9 × 2 mm and ca. 6 × 4 mm, respectively), orange flower and broadly falcate to lanceolate lateral staminodes.</p></tp:treatment-sec><tp:treatment-sec sec-type="material" id="SECID0E3PAC"><title>Type.</title><p>MYANMAR. Kachin State: Putao District, the top of the mountain from Masabu village to Namti village. Epiphytic herbs in tropical montane forests, <named-content xmlns:xlink="http://www.w3.org/1999/xlink" content-type="dwc:verbatimCoordinates" xlink:type="simple"><named-content content-type="geo-json" specific-use="{&#34;type&#34;:&#34;Point&#34;,&#34;coordinates&#34;:[97.295000,27.424722]}" id="NCID0EGAAE" xlink:type="simple">97°17'42"E, 27°25'29"N</named-content></named-content>. 1700 m a.s.l., 13 May 2017, flowering, <italic>Myanmar Exped. M1724</italic> (holotype: HITBC!; isotypes: HITBC!)</p></tp:treatment-sec><tp:treatment-sec sec-type="description" id="SECID0ENAAE"><title>Description.</title><p>Epiphytic, sometimes terrestrial, perennial rhizomatous herbs, light greyish-green externally. Leafy shoot 20–50 cm high, slanting with erect inflorescence. Leaves 4, spreading, sessile, upper petioled; petiole 2–10 mm long; ligule ca. 8–19 mm long, apex obtuse, glabrous, membranous, translucent, reddish brown when fresh, yellowish brown when dry, closely appressed to the stem; lamina 13–23 × 3–7 cm, lanceolate, dark green above, pale green below, or sometimes light purple-tinged below, glabrous; margin undulate, membranous, non-ciliate; apex narrowly caudate, twisted, base attenuate. Inflorescences 7–10 cm long, cylindrical, dense, erect, rachis glabrescent. Bracts 4–6 × 2.5–3.0 mm, ovate, purplish-red, glabrous, convolute, margin ciliate, membranous, tip acute, cincinnus 1-flowered. Bracteoles 2.0–2.5 × 3.0–3.5 mm, semicircular, dark red, glabrous, membranous, acute at tip, margin ciliate. Flower 2.8–3.9 cm long, small, orange, nearly entire inflorescence open at a time, ascending. Calyx 1.2–1.4 cm long, 2.0–2.5 mm wide at mouth, tubular, pale light red, densely villous, tufted hairs at tip, membranous, upper half inflated, lower part closely appressed to corolla tube, unilaterally split up to ca. 5 mm depth. Corolla tube 10–13 mm long, creamy yellow, glabrous, tube intensely curved towards tip about 90° to 180°. Corolla lobes 10–16 × 1–2 mm linear-lanceolate, red, membranous, glabrous. Lateral staminodes 11–13 × 3–4 mm, broadly falcate to lanceolate, clawed towards base, orange, spreading on flower, obtuse at tip, intensely reflexed back. Labellum 12–14 × 4–7 mm, widely obovate, orange, spreading on flower, base cuneate, sinus ca. 2–3 mm deep, lobes oblong, obtuse at tip. Stamen 1.4–1.7 cm long. Filament 1.1–1.2 cm long, ca. 2 mm wide at base, orange, creamy yellow towards base, intensely curved towards tip about 180°. Anthers ca. 5 × 2 mm, oblong, orange, split opens from top to bottom, attached with the filament at ca. 1 mm above from base, thecae parallel with the filament; connective red, glabrous, non-crested. Ovary ca. 2.5 mm diameter, sub-globose, densely villous. Style filiform, creamy white, glabrous, dark red-tinged towards stigma. Stigma ca. 0.5 mm wide, dark red, cup-shaped, mouth margin ciliate, ca. 1 mm exserted from the anther. Epigynous glands 2, ca. 1 mm long, oblong, orange. Fruit unknown.</p><fig id="F1" position="float" orientation="portrait"><label>Figure 1.</label><caption><p>
                <italic><tp:taxon-name><tp:taxon-name-part taxon-name-part-type="genus" reg="Hedychium">Hedychium</tp:taxon-name-part> <tp:taxon-name-part taxon-name-part-type="species" reg="putaoense">putaoense</tp:taxon-name-part></tp:taxon-name></italic> Y.H. Tan &amp; H.B. Ding. <bold>a–b</bold> Habit <bold>c–d</bold> Inflorescence <bold>e–f</bold> Front and lateral view of flower <bold>g</bold> Bract <bold>h</bold> Bracteole <bold>i</bold> Calyx <bold>j–k</bold> Corolla lobe <bold>l–m</bold> Lateral staminodes <bold>n</bold> Labellum <bold>o</bold> Corolla tube with anther and calyx <bold>p</bold> Ovary with pistil and glands. Photographed by Y.H. Tan &amp; H.B. Ding.</p></caption><graphic xmlns:xlink="http://www.w3.org/1999/xlink" xlink:href="phytokeys-94-051-g001.jpg" position="float" orientation="portrait" xlink:type="simple" id="oo_182170.jpg"/></fig></tp:treatment-sec><tp:treatment-sec sec-type="phenology" id="SECID0EACAE"><title>Phenology.</title><p>Flowering from May to July.</p></tp:treatment-sec><tp:treatment-sec sec-type="distribution" id="SECID0EFCAE"><title>Distribution and habitat.</title><p>This new species is known to grow at the top of the mountain from Masabu village to Namti village, Putao District, Kachin State, where it grows epiphytically on the trees of tropical montane forests at an elevation of ca. 1400–1800 m.</p></tp:treatment-sec><tp:treatment-sec sec-type="etymology" id="SECID0EKCAE"><title>Etymology.</title><p>The species is named after the type locality, Putao county, in Kachin State, Myanmar.</p></tp:treatment-sec><tp:treatment-sec sec-type="Affinities" id="SECID0EPCAE"><title>Affinities.</title><p>
            <italic><tp:taxon-name><tp:taxon-name-part taxon-name-part-type="genus" reg="Hedychium">Hedychium</tp:taxon-name-part> <tp:taxon-name-part taxon-name-part-type="species" reg="putaoense">putaoense</tp:taxon-name-part></tp:taxon-name></italic> Y.H. Tan &amp; H.B. Ding shares certain characteristics with <italic><tp:taxon-name><tp:taxon-name-part taxon-name-part-type="genus" reg="Hedychium">H.</tp:taxon-name-part> <tp:taxon-name-part taxon-name-part-type="species" reg="densiflorum">densiflorum</tp:taxon-name-part></tp:taxon-name></italic> (<xref ref-type="bibr" rid="B17">Wallich 1832</xref>) and <italic><tp:taxon-name><tp:taxon-name-part taxon-name-part-type="genus" reg="Hedychium">H.</tp:taxon-name-part> <tp:taxon-name-part taxon-name-part-type="species" reg="longipedunculatum">longipedunculatum</tp:taxon-name-part></tp:taxon-name></italic> (Sastry and Verma <!--PageBreak-->1968), e.g. non-imbricating bracts, cincinnus 1-flowered, small and dense flower, oblong anther and sub-globose ovary. After comparison with specimens and descriptions in literature, it was found that <italic><tp:taxon-name><tp:taxon-name-part taxon-name-part-type="genus" reg="Hedychium">H.</tp:taxon-name-part> <tp:taxon-name-part taxon-name-part-type="species" reg="putaoense">putaoense</tp:taxon-name-part></tp:taxon-name></italic> can be clearly differentiated from the latter two species, even on the basis of their vegetative characters: e.g. the proportion of the bract to the calyx; <italic><tp:taxon-name><tp:taxon-name-part taxon-name-part-type="genus" reg="Hedychium">H.</tp:taxon-name-part> <tp:taxon-name-part taxon-name-part-type="species" reg="putaoense">putaoense</tp:taxon-name-part></tp:taxon-name></italic> has very small bracts that are shorter than the calyx (4–6 vs. 12–14 mm), whereas, the bracts of <italic><tp:taxon-name><tp:taxon-name-part taxon-name-part-type="genus" reg="Hedychium">H.</tp:taxon-name-part> <tp:taxon-name-part taxon-name-part-type="species" reg="densiflorum">densiflorum</tp:taxon-name-part></tp:taxon-name></italic> are longer than the calyx (18–19 vs. 13–14 mm) and the bracts of <italic><tp:taxon-name><tp:taxon-name-part taxon-name-part-type="genus" reg="Hedychium">H.</tp:taxon-name-part> <tp:taxon-name-part taxon-name-part-type="species" reg="longipedunculatum">longipedunculatum</tp:taxon-name-part></tp:taxon-name></italic> are equal in length <!--PageBreak-->with that of the calyx (ca. 11 vs. 11 mm). <italic><tp:taxon-name><tp:taxon-name-part taxon-name-part-type="genus" reg="Hedychium">H.</tp:taxon-name-part> <tp:taxon-name-part taxon-name-part-type="species" reg="putaoense">putaoense</tp:taxon-name-part></tp:taxon-name></italic>, furthermore, differs in having semicircular and dark red bracteole, corolla tube curved towards the tip by about 90° to 180°, orange lateral staminodes and labellum, filament intensely curved towards the tip by about 180°, densely villous ovary and dark red stigma. <italic><tp:taxon-name><tp:taxon-name-part taxon-name-part-type="genus" reg="Hedychium">H.</tp:taxon-name-part> <tp:taxon-name-part taxon-name-part-type="species" reg="densiflorum">densiflorum</tp:taxon-name-part></tp:taxon-name></italic> has tubular and pale green bracteole, corolla tube slightly bent to one side towards the tip, orange-red lateral staminodes and labellum, straight filament, glabrous ovary and yellow stigma. <italic><tp:taxon-name><tp:taxon-name-part taxon-name-part-type="genus" reg="Hedychium">H.</tp:taxon-name-part> <tp:taxon-name-part taxon-name-part-type="species" reg="longipedunculatum">longipedunculatum</tp:taxon-name-part></tp:taxon-name></italic> from India has notched ligule, hairy rachis, triangular bract, ovate bracteole, creamy yellow flower, erect corolla tube, straight filament and green stigma. A detailed comparison of the morphological differences amongst these taxa is given in Table <xref ref-type="table" rid="T1">1</xref> and the evidence from morphological analysis supports the recognition of <italic><tp:taxon-name><tp:taxon-name-part taxon-name-part-type="genus" reg="Hedychium">H.</tp:taxon-name-part> <tp:taxon-name-part taxon-name-part-type="species" reg="putaoense">putaoense</tp:taxon-name-part></tp:taxon-name></italic> as a distinct species.</p><table-wrap id="T1" position="float" orientation="portrait"><label>Table 1.</label><caption><p>Comparison of key morphological characters of <italic><tp:taxon-name><tp:taxon-name-part taxon-name-part-type="genus" reg="Hedychium">Hedychium</tp:taxon-name-part> <tp:taxon-name-part taxon-name-part-type="species" reg="putaoense">putaoense</tp:taxon-name-part></tp:taxon-name></italic>, <italic><tp:taxon-name><tp:taxon-name-part taxon-name-part-type="genus" reg="Hedychium">H.</tp:taxon-name-part> <tp:taxon-name-part taxon-name-part-type="species" reg="densiflorum">densiflorum</tp:taxon-name-part></tp:taxon-name></italic>, and <italic><tp:taxon-name><tp:taxon-name-part taxon-name-part-type="genus" reg="Hedychium">H.</tp:taxon-name-part> <tp:taxon-name-part taxon-name-part-type="species" reg="longipedunculatum">longipedunculatum</tp:taxon-name-part></tp:taxon-name></italic>.</p></caption><table id="TID0EMLAC" rules="all"><tbody><tr><th rowspan="1" colspan="1">Attributes</th><th rowspan="1" colspan="1">
                    <italic><tp:taxon-name><tp:taxon-name-part taxon-name-part-type="genus" reg="Hedychium">H.</tp:taxon-name-part> <tp:taxon-name-part taxon-name-part-type="species" reg="putaoense">putaoense</tp:taxon-name-part></tp:taxon-name></italic>
                  </th><th rowspan="1" colspan="1">
                    <italic><tp:taxon-name><tp:taxon-name-part taxon-name-part-type="genus" reg="Hedychium">H.</tp:taxon-name-part> <tp:taxon-name-part taxon-name-part-type="species" reg="densiflorum">densiflorum</tp:taxon-name-part></tp:taxon-name></italic>
                  </th><th rowspan="1" colspan="1">
                    <italic><tp:taxon-name><tp:taxon-name-part taxon-name-part-type="genus" reg="Hedychium">H.</tp:taxon-name-part> <tp:taxon-name-part taxon-name-part-type="species" reg="longipedunculatum">longipedunculatum</tp:taxon-name-part></tp:taxon-name></italic>
                  </th></tr><tr><td rowspan="1" colspan="1">Ligule</td><td rowspan="1" colspan="1">8-19 mm long apex obtuse</td><td rowspan="1" colspan="1">10–11 mm long apex obtuse</td><td rowspan="1" colspan="1">15–20 mm long notched at tip</td></tr><tr><td rowspan="1" colspan="1">Lamina</td><td rowspan="1" colspan="1">13–23 × 3–7 cm lanceolate</td><td rowspan="1" colspan="1">28–31 × 4.5–5.8 cm elliptic</td><td rowspan="1" colspan="1">15–23 × 6–10 cm broadly elliptic</td></tr><tr><td rowspan="1" colspan="1">Inflorescence</td><td rowspan="1" colspan="1">7–10 cm long rachis glabrescent</td><td rowspan="1" colspan="1">11–17 cm long rachis glabrescent</td><td rowspan="1" colspan="1">9–20 cm long rachis hairy</td></tr><tr><td rowspan="1" colspan="1">Bract</td><td rowspan="1" colspan="1">4–6 × 2.5–3 mm ovate, purplish red</td><td rowspan="1" colspan="1">18–19 × 5–5.5 mm elliptic, pale green</td><td rowspan="1" colspan="1">ca. 11 × 7 mm triangular, pinkish-red</td></tr><tr><td rowspan="1" colspan="1">Bracteole</td><td rowspan="1" colspan="1">2.0–2.5 × 3–3.5 mm semicircle, dark red</td><td rowspan="1" colspan="1">8–10 × ca. 2 mm tubular, pale green</td><td rowspan="1" colspan="1">ca. 6 × 4 mm ovate, red</td></tr><tr><td rowspan="1" colspan="1">Flower</td><td rowspan="1" colspan="1">2.8–3.9 cm long, orange</td><td rowspan="1" colspan="1">2.8–3 cm long, orange-red</td><td rowspan="1" colspan="1">3–3.3 cm long, creamy yellow</td></tr><tr><td rowspan="1" colspan="1">Calyx</td><td rowspan="1" colspan="1">12–14 mm long, pale light red</td><td rowspan="1" colspan="1">13–14 mm long, white</td><td rowspan="1" colspan="1">ca. 11 mm long, pale yellow</td></tr><tr><td rowspan="1" colspan="1">Corolla tube</td><td rowspan="1" colspan="1">10–13 mm long creamy yellow curved towards tip about 90° to 180°</td><td rowspan="1" colspan="1">18–19 mm long white, orange-red towards tip bent to one side towards tip</td><td rowspan="1" colspan="1">ca. 11 mm long creamy yellow with pale red erect</td></tr><tr><td rowspan="1" colspan="1">Corolla lobes</td><td rowspan="1" colspan="1">10–16 × 1–2 mm linear-lanceolate, red</td><td rowspan="1" colspan="1">12–13 × ca. 3 mm elliptic, yellow</td><td rowspan="1" colspan="1">ca. 16 × 3 mm linear-lanceolate, creamy yellow</td></tr><tr><td rowspan="1" colspan="1">Labellum</td><td rowspan="1" colspan="1">12–14 × 4–7 mm, widely obovate, orange, sinus 2–3 mm deep</td><td rowspan="1" colspan="1">9–10 × ca. 8 mm, widely obovate, orange-red, sinus 3.5–4 mm deep</td><td rowspan="1" colspan="1">ca. 15 × 6 mm, spatulate, creamy yellow, sinus ca. 1 mm deep</td></tr><tr><td rowspan="1" colspan="1">Lateral<break/> staminodes</td><td rowspan="1" colspan="1">11–13 × 3–4 mm broadly falcate to lanceolate, orange</td><td rowspan="1" colspan="1">8–8.5 × 5 mm elliptic, orange-red</td><td rowspan="1" colspan="1">17 × 7 mm spatulate, creamy-yellow</td></tr><tr><td rowspan="1" colspan="1">Stamen</td><td rowspan="1" colspan="1">1.4–1.7cm long</td><td rowspan="1" colspan="1">1.4–1.5 cm long</td><td rowspan="1" colspan="1">ca. 2.2 cm long</td></tr><tr><td rowspan="1" colspan="1">Filament</td><td rowspan="1" colspan="1">11–12 mm long, orange intensely curved towards tip about 180°</td><td rowspan="1" colspan="1">8–8.5 mm long, orange-red straight</td><td rowspan="1" colspan="1">ca. 15 mm long, yellow erect</td></tr><tr><td rowspan="1" colspan="1">Anther</td><td rowspan="1" colspan="1">ca. 5 × 2 mm, orange</td><td rowspan="1" colspan="1">ca. 6.5 × 2.5 mm, orange-red</td><td rowspan="1" colspan="1">ca. 7 mm long, bright-yellow</td></tr><tr><td rowspan="1" colspan="1">Connective</td><td rowspan="1" colspan="1">red</td><td rowspan="1" colspan="1">orange-red</td><td rowspan="1" colspan="1">bright-yellow</td></tr><tr><td rowspan="1" colspan="1">Ovary</td><td rowspan="1" colspan="1">ca. 2.5 mm diameter densely villous</td><td rowspan="1" colspan="1">ca. 2 mm diameter glabrous</td><td rowspan="1" colspan="1">ca. 3 mm diameter densely villous</td></tr><tr><td rowspan="1" colspan="1">Stigma</td><td rowspan="1" colspan="1">ca. 0.5 mm wide, dark red</td><td rowspan="1" colspan="1">ca. 1 mm wide, yellow</td><td rowspan="1" colspan="1">ca. 1 mm wide, green</td></tr><tr><td rowspan="1" colspan="1">Style</td><td rowspan="1" colspan="1">filiform, creamy white dark red tinged towards stigma</td><td rowspan="1" colspan="1">filiform, white yellow tinged towards stigma</td><td rowspan="1" colspan="1">filiform, white green tinged towards stigma</td></tr></tbody></table></table-wrap><!--PageBreak--></tp:treatment-sec><ref-list><ref id="B17"><mixed-citation xmlns:xlink="http://www.w3.org/1999/xlink" xlink:type="simple">
          <person-group><name name-style="western"><surname>Wallich</surname><given-names>N</given-names></name></person-group> (<year>1832</year>) Numerical list of dried specimens in the East India Company’s Museum (Wall. Cat.). London.</mixed-citation></ref></ref-list></tp:taxon-treatment>
